# Supplementary material for: Multi-tissue observation of the long non-coding RNA effects on sexually biased gene expression in cattle
Source: Asian-Australas J Anim Sci. 2018 Nov 28;32(7):1044–51. doi: 10.5713/ajas.18.0516 (PMC6603329; doi:10.5713/ajas.18.0516)
Supplement: Supplementary file 10 [file ajas-18-0516-suppl9.xlsx]

## Sheet: Sheet1
mRNA
Status	M_002056819043_G.bam	FM_002031790233_G.bam	FM_002031789184_KY.bam	M_002056819043_JB.bam	M_002059653722_JB.bam	M_002059653722_NS.bam	FM_002031789184_G.bam	FM_002045323314_JB.bam	FM_002031790233_NS.bam	M_002057817341_JB.bam	FM_002056944375_JB.bam	M_002057817341_KY.bam	FM_002056944375_NS.bam	M_002057817341_NS.bam	FM_002031791453_NS.bam	FM_002045323314_G.bam	M_002062977862_NS.bam	M_002056819043_KY.bam	FM_002031791453_JB.bam	FM_002031791453_G.bam	FM_002031789184_NS.bam	FM_002031790233_JB.bam	FM_002031789184_JB.bam	FM_002056944375_KY.bam	M_002062977862_G.bam	FM_002031790233_KY.bam	M_002062977862_KY.bam	M_002062977862_JB.bam	M_002059653722_KY.bam	FM_002031791453_KY.bam	M_002056410964_JB.bam	FM_002056944375_G.bam	M_002057817341_G.bam	FM_002045323314_NS.bam	M_002056819043_NS.bam	M_002059653722_G.bam	M_002056410964_G.bam	M_002056410964_KY.bam	FM_002045323314_KY.bam	M_002056410964_NS.bam
Assigned	9159463	13576415	14583795	19194134	12218508	22686556	17718426	16277997	13824871	11903165	12068977	11912	13680531	12099230	11976153	12965226	12272273	21790967	14569002	16174590	11869979	13286333	16855610	16307625	18557413	18487267	14499008	16845554	12294841	15092993	11821108	15127181	12797331	11221451	17370349	22668589	13070769	13272903	17960811	11830242
Unassigned_Ambiguity	207040	65443	133828	241191	70145	94003	138160	61420	96456	67874	90632	95	46341	43862	56726	74981	47870	409262	91874	158065	51320	67467	103565	72833	96074	110550	96574	108124	87553	90772	65430	73224	83930	39677	171904	165864	74227	73217	62934	41556
Unassigned_MultiMapping	1699435	1746551	1104888	2277574	1520791	5323092	2492536	3038853	1394707	2238379	997949	68555	1409882	1348375	899711	997343	1056842	3775188	2371149	1848451	1008038	16219509	2599221	1683748	2045080	2377507	1528624	9477630	935662	1234124	937523	1461125	915927	959763	2873030	6367932	1467008	999630	2030156	1081943
Unassigned_NoFeatures	2979376	5618036	3619499	5347610	3815015	7538510	7239893	6331262	7930734	3545471	5118153	13877	5249747	5071527	8408067	4059931	7264948	4252220	4374329	5542552	7617446	5095652	7556319	3464570	6013147	5241299	4193525	4631539	2691972	4457969	3419927	2936195	3041570	5148084	8577381	7785651	3314832	3229972	4331454	4012377
Unassigned_Unmapped	567483	256954	298844	639710	175409	448452	334040	383757	411059	162419	726907	22209607	317396	279635	490372	178583	462003	675658	233027	269260	392119	382161	292818	242180	297757	392728	221396	439575	140288	214508	158458	178333	161204	224553	983221	369470	145480	158617	285533	234839
Unassigned_MappingQuality	0	0	0	0	0	0	0	0	0	0	0	0	0	0	0	0	0	0	0	0	0	0	0	0	0	0	0	0	0	0	0	0	0	0	0	0	0	0	0	0
Unassigned_FragmentLength	0	0	0	0	0	0	0	0	0	0	0	0	0	0	0	0	0	0	0	0	0	0	0	0	0	0	0	0	0	0	0	0	0	0	0	0	0	0	0	0
Unassigned_Chimera	0	0	0	0	0	0	0	0	0	0	0	0	0	0	0	0	0	0	0	0	0	0	0	0	0	0	0	0	0	0	0	0	0	0	0	0	0	0	0	0
Unassigned_Secondary	0	0	0	0	0	0	0	0	0	0	0	0	0	0	0	0	0	0	0	0	0	0	0	0	0	0	0	0	0	0	0	0	0	0	0	0	0	0	0	0
Unassigned_Nonjunction	0	0	0	0	0	0	0	0	0	0	0	0	0	0	0	0	0	0	0	0	0	0	0	0	0	0	0	0	0	0	0	0	0	0	0	0	0	0	0	0
Unassigned_Duplicate	0	0	0	0	0	0	0	0	0	0	0	0	0	0	0	0	0	0	0	0	0	0	0	0	0	0	0	0	0	0	0	0	0	0	0	0	0	0	0	0
Annotated Rate	0.626811	0.638488	0.738762	0.692924	0.686438	0.6286	0.634545	0.623838	0.584368	0.664339	0.635122	0.000534074	0.660771	0.64212	0.548584	0.70941	0.581516	0.705134	0.673263	0.67414	0.566886	0.379056	0.614999	0.749054	0.687071	0.694766	0.705921	0.534738	0.761276	0.715634	0.720692	0.764924	0.752786	0.637817	0.579477	0.606801	0.723248	0.74843	0.728016	0.687767
mRNA_lnc
Status	M_002056819043_G.bam	FM_002031790233_G.bam	FM_002031789184_KY.bam	M_002056819043_JB.bam	M_002059653722_JB.bam	M_002059653722_NS.bam	FM_002031789184_G.bam	FM_002045323314_JB.bam	FM_002031790233_NS.bam	M_002057817341_JB.bam	FM_002056944375_JB.bam	M_002057817341_KY.bam	FM_002056944375_NS.bam	M_002057817341_NS.bam	FM_002031791453_NS.bam	FM_002045323314_G.bam	M_002062977862_NS.bam	M_002056819043_KY.bam	FM_002031791453_JB.bam	FM_002031791453_G.bam	FM_002031789184_NS.bam	FM_002031790233_JB.bam	FM_002031789184_JB.bam	FM_002056944375_KY.bam	M_002062977862_G.bam	FM_002031790233_KY.bam	M_002062977862_KY.bam	M_002062977862_JB.bam	M_002059653722_KY.bam	FM_002031791453_KY.bam	M_002056410964_JB.bam	FM_002056944375_G.bam	M_002057817341_G.bam	FM_002045323314_NS.bam	M_002056819043_NS.bam	M_002059653722_G.bam	M_002056410964_G.bam	M_002056410964_KY.bam	FM_002045323314_KY.bam	M_002056410964_NS.bam
Assigned	9211054	13680769	14666554	19332981	12327365	22895625	17858980	16465737	14005394	12002982	12185035	11987	13817844	12240997	12155880	13035729	12427317	21871957	14697787	16270157	12041209	13431678	17051299	16385197	18658981	18587657	14576314	16986798	12354323	15184426	11918548	15189159	12854901	11350035	17572105	22795840	13137736	13337773	18025459	11942322
Unassigned_Ambiguity	211377	71898	137663	261712	78648	103982	145610	71990	104860	75731	103316	99	51628	48857	63481	78197	53502	415918	102550	162189	58488	81788	118361	76645	101592	115311	101201	127075	90483	94406	73477	76124	86860	44473	183463	172112	77632	76068	66085	46241
Unassigned_MultiMapping	1699435	1746551	1104888	2277574	1520791	5323092	2492536	3038853	1394707	2238379	997949	68555	1409882	1348375	899711	997343	1056842	3775188	2371149	1848451	1008038	16219509	2599221	1683748	2045080	2377507	1528624	9477630	935662	1234124	937523	1461125	915927	959763	2873030	6367932	1467008	999630	2030156	1081943
Unassigned_NoFeatures	2923448	5507227	3532905	5188242	3697655	7319462	7091889	6132952	7741807	3437797	4989411	13798	5107147	4924765	8221585	3986212	7104272	4164574	4234868	5442861	7439048	4935986	7345834	3383186	5906061	5136148	4111592	4471344	2629560	4362902	3314440	2871317	2981070	5014704	8364066	7652152	3244460	3162251	4263655	3895612
Unassigned_Unmapped	567483	256954	298844	639710	175409	448452	334040	383757	411059	162419	726907	22209607	317396	279635	490372	178583	462003	675658	233027	269260	392119	382161	292818	242180	297757	392728	221396	439575	140288	214508	158458	178333	161204	224553	983221	369470	145480	158617	285533	234839
Unassigned_MappingQuality	0	0	0	0	0	0	0	0	0	0	0	0	0	0	0	0	0	0	0	0	0	0	0	0	0	0	0	0	0	0	0	0	0	0	0	0	0	0	0	0
Unassigned_FragmentLength	0	0	0	0	0	0	0	0	0	0	0	0	0	0	0	0	0	0	0	0	0	0	0	0	0	0	0	0	0	0	0	0	0	0	0	0	0	0	0	0
Unassigned_Chimera	0	0	0	0	0	0	0	0	0	0	0	0	0	0	0	0	0	0	0	0	0	0	0	0	0	0	0	0	0	0	0	0	0	0	0	0	0	0	0	0
Unassigned_Secondary	0	0	0	0	0	0	0	0	0	0	0	0	0	0	0	0	0	0	0	0	0	0	0	0	0	0	0	0	0	0	0	0	0	0	0	0	0	0	0	0
Unassigned_Nonjunction	0	0	0	0	0	0	0	0	0	0	0	0	0	0	0	0	0	0	0	0	0	0	0	0	0	0	0	0	0	0	0	0	0	0	0	0	0	0	0	0
Unassigned_Duplicate	0	0	0	0	0	0	0	0	0	0	0	0	0	0	0	0	0	0	0	0	0	0	0	0	0	0	0	0	0	0	0	0	0	0	0	0	0	0	0	0
Annotated Rate	0.630342	0.643395	0.742954	0.697936	0.692554	0.634393	0.639578	0.631033	0.591998	0.66991	0.641229	0.000537436	0.667403	0.649644	0.556817	0.713268	0.588863	0.707755	0.679215	0.678123	0.575064	0.383203	0.622139	0.752617	0.690831	0.698539	0.709685	0.539222	0.764959	0.71997	0.726632	0.768058	0.756172	0.645126	0.586208	0.610208	0.726954	0.752087	0.730637	0.694282
	0	0	0	0	0	0	0	0	0	0	0	0	0	0	0	0	0	0	0	0	0	0	0	0	0	0	0	0	0	0	0	0	0	0	0	0	0	0	0	0
