# Supplementary material for: Multi-tissue observation of the long non-coding RNA effects on sexually biased gene expression in cattle
Source: Asian-Australas J Anim Sci. 2018 Nov 28;32(7):1044–51. doi: 10.5713/ajas.18.0516 (PMC6603329; doi:10.5713/ajas.18.0516)
Supplement: Supplementary file 11 [file ajas-18-0516-suppl10.xlsx]

## Sheet: Sheet1
Concordant Gene List
Tissue	ENSEMBL GENE ID	Name
Liver	ENSBTAG00000021313	RUN domain containing 3B(RUNDC3B)
Liver	ENSBTAG00000006508	epididymis-specific alpha-mannosidase(LOC523503)
Liver	ENSBTAG00000045544	eukaryotic translation initiation factor 2 subunit 3, Y-linked-like(LOC107131189)
Liver	ENSBTAG00000002912	inhibin beta A subunit(INHBA)
Liver	ENSBTAG00000017200	ras homolog family member J(RHOJ)
Liver	ENSBTAG00000030674	adenylate kinase 4(AK4)
Liver	ENSBTAG00000005287	cytochrome P450, family 7, subfamily A, polypeptide 1(CYP7A1)
Liver	ENSBTAG00000007247	NUF2, NDC80 kinetochore complex component(NUF2)
Liver	ENSBTAG00000048172	zinc finger (CCCH type), RNA-binding motif and serine/arginine rich 2(ZRSR2Y)
Liver	ENSBTAG00000000575	tenascin C(TNC)
Liver	ENSBTAG00000003568	claudin 10(CLDN10)
Liver	ENSBTAG00000027727	PDZ and pleckstrin homology domains 1, pseudogene(PDZPH1P)
Liver	ENSBTAG00000046123	lysine-specific demethylase 6A-like(LOC107131205)
Liver	ENSBTAG00000045750	ATP-dependent RNA helicase DDX3X-like(LOC107131212)
Liver	ENSBTAG00000022205	UDP-glucuronosyltransferase 2B4(LOC100296421)
Liver	ENSBTAG00000019807
Liver	ENSBTAG00000037743
Liver	ENSBTAG00000024771
Liver	ENSBTAG00000022278
Liver	ENSBTAG00000048102
Liver	ENSBTAG00000046131
Liver	ENSBTAG00000040388
Liver	ENSBTAG00000035438
Adipose Tissue	ENSBTAG00000046123	lysine-specific demethylase 6A-like(LOC107131205)
Adipose Tissue	ENSBTAG00000022278
Adipose Tissue	ENSBTAG00000035438
Muscle	ENSBTAG00000048172	zinc finger (CCCH type), RNA-binding motif and serine/arginine rich 2(ZRSR2Y)
Muscle	ENSBTAG00000045544	eukaryotic translation initiation factor 2 subunit 3, Y-linked-like(LOC107131189)
Muscle	ENSBTAG00000009545	protein phosphatase with EF-hand domain 1(PPEF1)
Muscle	ENSBTAG00000005759	phospholipase A2, group IIA (platelets, synovial fluid)(PLA2G2A)
Muscle	ENSBTAG00000021272	ATP binding cassette subfamily G member 1(ABCG1)
Muscle	ENSBTAG00000046123	lysine-specific demethylase 6A-like(LOC107131205)
Muscle	ENSBTAG00000003727	SH3 domain containing kinase binding protein 1(SH3KBP1)
Muscle	ENSBTAG00000012149	homeobox C8(HOXC8)
Muscle	ENSBTAG00000009238	homeobox C6(HOXC6)
Muscle	ENSBTAG00000015008	carboxypeptidase A3(CPA3)
Muscle	ENSBTAG00000039890	family with sequence similarity 127, member A(FAM127C)
Muscle	ENSBTAG00000004048	melanin concentrating hormone receptor 1(MCHR1)
Muscle	ENSBTAG00000045750	ATP-dependent RNA helicase DDX3X-like(LOC107131212)
Muscle	ENSBTAG00000048102
Muscle	ENSBTAG00000035129
Muscle	ENSBTAG00000033169
Muscle	ENSBTAG00000022278
Pituitary Gland	ENSBTAG00000015074	prostaglandin D2 synthase(PTGDS)
Pituitary Gland	ENSBTAG00000007990	epiphycan(EPYC)
Pituitary Gland	ENSBTAG00000011027	prostaglandin reductase 1(PTGR1)
Pituitary Gland	ENSBTAG00000014906	versican(VCAN)
Pituitary Gland	ENSBTAG00000044161	neuromedin U(NMU)
Pituitary Gland	ENSBTAG00000018214	shisa family member 2(SHISA2)
Pituitary Gland	ENSBTAG00000003658	reelin(RELN)
Pituitary Gland	ENSBTAG00000000198	lysozyme(LOC781146)
Pituitary Gland	ENSBTAG00000046375	elafin-like(LOC100850808)
Pituitary Gland	ENSBTAG00000048172	zinc finger (CCCH type), RNA-binding motif and serine/arginine rich 2(ZRSR2Y)
Pituitary Gland	ENSBTAG00000011423	serpin family I member 2(SERPINI2)
Pituitary Gland	ENSBTAG00000005471	Rh family C glycoprotein(RHCG)
Pituitary Gland	ENSBTAG00000046123	lysine-specific demethylase 6A-like(LOC107131205)
Pituitary Gland	ENSBTAG00000022971	lysozyme 14D(LOC785803)
Pituitary Gland	ENSBTAG00000011985	feline leukemia virus subgroup C receptor-related protein 2(LOC509034)
Pituitary Gland	ENSBTAG00000045750	ATP-dependent RNA helicase DDX3X-like(LOC107131212)
Pituitary Gland	ENSBTAG00000045544	eukaryotic translation initiation factor 2 subunit 3, Y-linked-like(LOC107131189)
Pituitary Gland	ENSBTAG00000014638	transient receptor potential cation channel subfamily C member 7(TRPC7)
Pituitary Gland	ENSBTAG00000006156	bone marrow stromal cell antigen 1(BST1)
Pituitary Gland	ENSBTAG00000026323	intestinal lysozyme(LYSB)
Pituitary Gland	ENSBTAG00000046628	lysozyme 3(LYZ3)
Pituitary Gland	ENSBTAG00000019722	guanylate cyclase 2C(GUCY2C)
Pituitary Gland	ENSBTAG00000015724	BPI fold containing family B member 1(BPIFB1)
Pituitary Gland	ENSBTAG00000015789	brevican(BCAN)
Pituitary Gland	ENSBTAG00000005260	secreted phosphoprotein 1(SPP1)
Pituitary Gland	ENSBTAG00000002779	gamma-aminobutyric acid type A receptor pi subunit(GABRP)
Pituitary Gland	ENSBTAG00000026497	alpha 1,4-galactosyltransferase(A4GALT)
Pituitary Gland	ENSBTAG00000020564	lysozyme C, tracheal isozyme(LOC617219)
Pituitary Gland	ENSBTAG00000011941	lysozyme 1(LYZ1)
Pituitary Gland	ENSBTAG00000046131
Pituitary Gland	ENSBTAG00000035438
Pituitary Gland	ENSBTAG00000048102
Pituitary Gland	ENSBTAG00000046120
